# Supplementary material for: The mechanism between mortality, population growth and ageing of the population in the European lower and upper middle income countries
Source: PLoS One. 2021 Oct 29;16(10):e0259169. doi: 10.1371/journal.pone.0259169 (PMC8555844; doi:10.1371/journal.pone.0259169)
Supplement: S1 Data — (XLS) [file pone.0259169.s001.xls]

## Sheet: Sheet1
id	year	under5	pop65	mraf	mram	mrab	popg
_Moldova	1995	38.3	9	162.1	317.3	239.7	-0.41
_Moldova	1996	38.6	9.2	164.5	324	244.3	-0.2
_Moldova	1997	38	9.3	167	330.7	248.9	-0.4
_Moldova	1998	36.5	9.3	164.4	328.2	246.3	-0.04
_Moldova	1999	34.2	9.4	161.8	325.7	243.8	-0.16
_Moldova	2000	31.4	9.4	159.3	323.1	241.2	-0.2
_Moldova	2001	28.4	9.6	165.7	320.6	243.2	-0.22
_Moldova	2002	25.5	9.7	154.1	318.1	236.1	-0.23
_Moldova	2003	23	9.8	153.2	315	234.1	-0.28
_Moldova	2004	21.1	9.9	152	313.9	233	-0.25
_Moldova	2005	19.7	10.1	151	311.7	231.4	-0.24
_Moldova	2006	18.7	10.2	150	309.7	229.9	-0.28
_Moldova	2007	18.1	10.1	149	307.5	228.3	-0.23
_Moldova	2008	17.7	10.2	140	296.1	218.1	-0.19
_Moldova	2009	17.3	10.2	130	284.7	207.4	-0.13
_Moldova	2010	17.1	10.1	120.9	273.4	197.2	-0.1
_Moldova	2011	16.8	10.1	111.5	262	186.8	-0.06
_Moldova	2012	16.5	10.1	102.2	250.6	176.4	-0.01
_Moldova	2013	16.2	10	101	248.3	174.7	-0.03
_Moldova	2014	15.9	10	99.9	246	173	-0.06
_Moldova	2015	15.6	10	98.8	243.8	171.3	-0.79
_Moldova	2016	15.3	10.4	97.7	241.5	169.6	-1.15
_Moldova	2017	15	11	96.5	239.2	167.8	-1.69
_Moldova	2018	14.7	11.5	96.6	237.4	167	-1.8
_Moldova	2019	14.4	12	95	235	164.3	-1.81
_Albania	1995	33.9	6.4	73.9	143.9	108.9	-0.62
_Albania	1996	32.6	6.6	72.8	142	107.4	-0.62
_Albania	1997	31.3	6.7	71.8	140.1	106	-0.63
_Albania	1998	29.9	6.8	69.5	134.9	102.2	-0.63
_Albania	1999	28.6	6.9	67.3	129.6	98.5	-0.63
_Albania	2000	27.2	7.1	65.1	124.3	94.7	-0.64
_Albania	2001	25.8	7.3	62.8	119.1	91	-0.94
_Albania	2002	24.4	7.6	60.6	113.8	87.2	-0.3
_Albania	2003	22.9	7.9	60.3	112.2	86.3	-0.37
_Albania	2004	21.4	8.2	60.1	110.6	85.4	-0.42
_Albania	2005	20	8.5	59.9	109.1	84.5	-0.51
_Albania	2006	18.5	9	59.7	107.5	83.6	-0.63
_Albania	2007	17.1	9.3	59.5	105.9	82.7	-0.76
_Albania	2008	15.8	9.8	58.2	106	82.1	-0.77
_Albania	2009	14.5	10.2	56.9	106.1	81.5	-0.67
_Albania	2010	13.2	10.6	55.6	106.2	80.9	-0.5
_Albania	2011	12.1	11	54.3	106.3	80.3	-0.27
_Albania	2012	11.2	11.4	53	106.4	79.7	-0.17
_Albania	2013	10.4	11.8	52.4	104	78.2	-0.18
_Albania	2014	9.9	12.2	51.7	101.6	76.7	-0.2
_Albania	2015	9.6	12.6	51	99.2	75.1	-0.29
_Albania	2016	9.4	13	50.4	96.8	73.6	-0.16
_Albania	2017	9.4	13.3	50	94.5	72.3	-0.09
_Albania	2018	9.5	13.7	49.5	93.3	71.4	-0.25
_Albania	2019	9.7	14.2	49.2	93	70.9	-0.43
_Bosnia	1995	14.1	9.2	95.4	202.3	148.9	-2.77
_Bosnia	1996	12.2	9.6	91.9	187	139.5	-1.7
_Bosnia	1997	11.5	9.9	88.5	171.9	130.2	-0.76
_Bosnia	1998	10.9	10.2	86.1	168.3	127.2	-0.05
_Bosnia	1999	10.3	10.6	83.7	164.7	124.2	0.24
_Bosnia	2000	9.9	11	81.4	161.1	121.3	0.21
_Bosnia	2001	9.5	11.6	79	157.5	118.3	0.12
_Bosnia	2002	9.3	12.1	76.7	153.9	115.3	0.1
_Bosnia	2003	9.2	12.7	75.8	151.4	113.6	0.07
_Bosnia	2004	9	13.2	74.9	148.9	111.9	0.05
_Bosnia	2005	8.9	13.5	74.1	146.5	110.3	0.03
_Bosnia	2006	8.6	13.8	73.2	144	108.6	0
_Bosnia	2007	8.3	13.8	72.3	141.5	106.9	-0.07
_Bosnia	2008	7.9	13.8	71.4	140	105.7	-0.23
_Bosnia	2009	7.5	13.8	70.5	138.1	104.3	-0.49
_Bosnia	2010	7.2	14	69.6	136.4	103	-0.82
_Bosnia	2011	6.9	14	68.7	134.7	101.7	-1.2
_Bosnia	2012	6.7	14.1	67.8	133	100.4	-1.55
_Bosnia	2013	6.5	14.2	66.8	131.1	99	-1.75
_Bosnia	2014	6.4	14.3	65.8	129.2	97.5	-1.72
_Bosnia	2015	6.3	14.5	64.8	127.3	96.1	-1.53
_Bosnia	2016	6.2	15.1	63.8	125.5	94.7	-1.27
_Bosnia	2017	6.1	15.8	62.8	123.6	93.5	-1.03
_Bosnia	2018	6	16.5	60	115.3	87.7	-0.83
_Bosnia	2019	5.9	17.2	59.5	115	86.9	-0.69
_Bulgaria	1995	19.1	15.2	100.1	245.7	172.9	-0.45
_Bulgaria	1996	19.2	15.5	99.9	238.2	169.1	-0.52
_Bulgaria	1997	19.3	15.8	106.6	244.3	175.5	-0.61
_Bulgaria	1998	19.1	16.2	98.6	241.7	170.2	-0.67
_Bulgaria	1999	18.3	16.5	99.1	222.6	160.9	-0.56
_Bulgaria	2000	17.4	16.6	98.8	224.9	161.9	-0.49
_Bulgaria	2001	16.7	16.9	95	222.5	158.8	-1.99
_Bulgaria	2002	16	17	94	218.3	156.2	-2.17
_Bulgaria	2003	15.2	17.2	91.5	216	153.8	-0.79
_Bulgaria	2004	14.2	17.3	92.4	216.2	154.3	-0.76
_Bulgaria	2005	13.3	17.4	92.4	219.7	156.1	-0.75
_Bulgaria	2006	12.4	17.5	93.4	218.5	156	-0.76
_Bulgaria	2007	11.8	17.6	91.4	212	151.7	-0.74
_Bulgaria	2008	11.4	17.8	89	208.3	148.7	-0.7
_Bulgaria	2009	11.1	17.9	87.6	203.9	145.8	-0.64
_Bulgaria	2010	10.9	18.1	88.3	197	142.7	-0.66
_Bulgaria	2011	10.4	18.4	86	191	138.5	-0.64
_Bulgaria	2012	9.9	18.8	86	191	138.5	-0.58
_Bulgaria	2013	9.2	19.2	86	191	138.5	-0.56
_Bulgaria	2014	8.6	19.7	86	191	138.5	-0.57
_Bulgaria	2015	8.1	20	81	182	131.5	-0.64
_Bulgaria	2016	7.7	20.4	81	182	131.5	-0.7
_Bulgaria	2017	7.4	20.8	81	182	131.5	-0.73
_Bulgaria	2018	7	21	85	185	135	-0.72
_Bulgaria	2019	6.7	21.3	82	184.2	134.6	-0.7
_Macedonia	1995	24.1	8.7	96.1	162.2	129.2	0.08
_Macedonia	1996	21.4	8.9	95	161.8	128.4	0.31
_Macedonia	1997	19.7	9.2	93.9	161.3	127.6	0.51
_Macedonia	1998	18.3	9.4	91.3	160.8	126.1	0.62
_Macedonia	1999	17	9.7	88.7	160.4	124.6	0.61
_Macedonia	2000	15.8	9.9	86.1	160	123.1	0.51
_Macedonia	2001	15	10.2	83.5	159.5	121.5	0.39
_Macedonia	2002	14.5	10.4	80.9	159	120	0.3
_Macedonia	2003	14.2	10.6	80.6	156.5	118.6	0.22
_Macedonia	2004	14	10.8	80.3	154	117.2	0.18
_Macedonia	2005	13.7	11	79.9	151.6	115.8	0.16
_Macedonia	2006	13.3	11.1	79.6	149.1	114.4	0.14
_Macedonia	2007	12.5	11.3	79.3	146.6	113	0.11
_Macedonia	2008	11.6	11.4	77.7	143.7	110.7	0.09
_Macedonia	2009	10.7	11.5	76	140.7	108.4	0.08
_Macedonia	2010	10.1	11.6	74.3	137.8	106.1	0.08
_Macedonia	2011	10	11.8	72.8	134.8	103.8	0.08
_Macedonia	2012	10.5	11.9	71.1	131.9	101.5	0.09
_Macedonia	2013	11.4	12.1	70.1	130.1	100.1	0.09
_Macedonia	2014	12.5	12.3	69	128.3	98.7	0.08
_Macedonia	2015	13	12.5	67.9	126.5	97.2	0.08
_Macedonia	2016	12	12.9	66.9	124.7	95.8	0.07
_Macedonia	2017	9.9	13.3	65.8	122.9	94.4	0.06
_Macedonia	2018	7.8	13.7	63.4	119.8	91.6	0.05
_Macedonia	2019	6.1	14.1	63.3	119.7	91.4	0.02
_Montenegro	1995	15.1	9.8	89.1	173.2	131.2	0.05
_Montenegro	1996	15.1	10.1	92.8	176.3	134.6	-0.12
_Montenegro	1997	15	10.5	96.8	179.5	138.2	-0.24
_Montenegro	1998	14.9	10.8	96.8	179.5	138.2	-0.31
_Montenegro	1999	14.6	11.2	96.8	179.5	138.2	-0.42
_Montenegro	2000	14.2	11.6	96.8	179.5	138.2	-0.03
_Montenegro	2001	13.7	11.9	96.8	179.5	138.2	0.4
_Montenegro	2002	13	12.3	96.8	179.5	138.2	0.4
_Montenegro	2003	12.3	12.6	96	175.4	135.7	0.4
_Montenegro	2004	11.5	12.9	95.3	171.4	133.4	0.18
_Montenegro	2005	10.7	13.1	94.5	167.4	131	0.15
_Montenegro	2006	9.8	13.1	93.4	163.4	128.4	0.12
_Montenegro	2007	9	13.1	92.9	159.4	126.2	0.14
_Montenegro	2008	8.1	13	89.3	155.3	122.3	0.18
_Montenegro	2009	7.3	13	85.7	151.2	118.5	0.22
_Montenegro	2010	6.6	13	82	147.1	114.6	0.18
_Montenegro	2011	5.8	13	78.4	143	110.7	0.11
_Montenegro	2012	5.2	13.2	74.8	138.9	106.9	0.08
_Montenegro	2013	4.6	13.3	73.2	136.5	104.9	0.1
_Montenegro	2014	4	13.5	71.6	134.1	102.9	0.1
_Montenegro	2015	3.6	13.8	70.1	131.7	100.9	0.06
_Montenegro	2016	3.1	14.1	68.5	129.2	98.9	0.03
_Montenegro	2017	2.8	14.5	66.9	126.8	96.9	0.01
_Montenegro	2018	2.5	15	66	125.1	95.6	-0.02
_Montenegro	2019	2.3	15.4	65.6	124.8	94.7	-0.01
_Romania	1995	27	12.1	117.5	265	191.3	-0.2
_Romania	1996	26.5	12.4	117.8	267	192.4	-0.29
_Romania	1997	25.9	12.8	118.1	269	193.6	-0.29
_Romania	1998	24.7	13	115.5	263	189.3	-0.21
_Romania	1999	22.9	13.1	112.9	257	185	-0.16
_Romania	2000	21.4	13.7	110.2	250.8	180.5	-0.13
_Romania	2001	20.5	14	107.6	244.8	176.2	-1.4
_Romania	2002	20.2	14.4	105	238.7	171.9	-1.83
_Romania	2003	19.9	14.8	102.5	234.8	168.7	-0.72
_Romania	2004	19.3	15.1	100.1	230.9	165.5	-0.57
_Romania	2005	18.2	15.2	97.6	227	162.3	-0.62
_Romania	2006	16.7	15.4	95.1	223.1	159.1	-0.59
_Romania	2007	15.2	15.5	92.9	219.1	156	-1.48
_Romania	2008	13.9	15.5	90.5	213.3	151.9	-1.67
_Romania	2009	13	15.6	88.4	207.3	147.9	-0.83
_Romania	2010	12.4	15.7	86.2	201.3	143.8	-0.59
_Romania	2011	11.8	15.8	84	195.5	139.8	-0.49
_Romania	2012	11.3	16	81.9	189.5	135.7	-0.45
_Romania	2013	10.6	16.3	80.6	186.4	133.5	-0.37
_Romania	2014	9.8	16.6	79.4	183.1	131.3	-0.38
_Romania	2015	9.1	17	77.2	180	128.6	-0.47
_Romania	2016	8.6	17.4	75.7	176.8	126.3	-0.57
_Romania	2017	8.1	17.9	74.1	173.6	123.9	-0.59
_Romania	2018	7.5	18.3	73.3	171.8	122.6	-0.59
_Romania	2019	7	18.8	73.2	171.7	122.4	-0.6
_Serbia	1995	19.6	11.1	103.8	195.8	149.8	-1.42
_Serbia	1996	17.4	11.9	103.4	195.8	149.6	-0.1
_Serbia	1997	15.4	12.4	103.1	195.6	149.4	-0.28
_Serbia	1998	13.9	12.8	102.8	196.3	149.6	-0.38
_Serbia	1999	13.1	13.2	102.4	197.1	149.8	-0.36
_Serbia	2000	12.7	13.5	102	197.8	149.9	-0.32
_Serbia	2001	12.2	13.9	101.7	198.5	150.1	-0.17
_Serbia	2002	11.5	14	101.3	199.3	150.3	-0.09
_Serbia	2003	10.5	14.2	99.3	196	147.7	-0.21
_Serbia	2004	9.7	14.4	97.4	192.8	145.1	-0.23
_Serbia	2005	8.9	14.4	95.4	189.6	142.5	-0.3
_Serbia	2006	8.4	14.5	93.4	186.3	139.9	-0.39
_Serbia	2007	8.1	14.5	91.5	183.1	137.3	-0.41
_Serbia	2008	8	14.5	89.5	178.7	134.1	-0.43
_Serbia	2009	7.8	14.6	87.6	174.3	131	-0.4
_Serbia	2010	7.6	14.7	85.7	169.9	127.8	-0.4
_Serbia	2011	7.4	15	83.8	165.4	124.6	-0.8
_Serbia	2012	7.1	15.4	81.8	161	121.4	-0.49
_Serbia	2013	6.9	16	80.6	157.5	119.1	-0.49
_Serbia	2014	6.6	16.4	79.4	154	116.7	-0.47
_Serbia	2015	6.3	17	78.2	150.5	114.4	-0.5
_Serbia	2016	6	17.4	77	146.9	112	-0.52
_Serbia	2017	5.8	17.9	75.8	143.4	109.6	-0.53
_Serbia	2018	5.5	18.3	74.8	141.8	108.3	-0.55
_Serbia	2019	5.3	18.7	74.2	140.6	107.3	-0.54
_Turkey	1995	54.6	5.2	114	215.8	164.9	1.59
_Turkey	1996	51.2	5.4	111.1	213.1	162.1	1.59
_Turkey	1997	47.8	5.6	108.2	210.4	159.3	1.59
_Turkey	1998	44.6	5.8	105.5	204	154.8	1.57
_Turkey	1999	41.6	5.9	102.9	197.6	150.3	1.56
_Turkey	2000	38.6	6.1	100.2	191.2	145.7	1.52
_Turkey	2001	35.9	6.3	97.6	184.8	141.2	1.49
_Turkey	2002	33.3	6.4	94.9	178.4	136.7	1.47
_Turkey	2003	30.8	6.5	92.5	175.4	134	1.44
_Turkey	2004	28.6	6.6	90.1	172.5	131.3	1.39
_Turkey	2005	26.5	6.7	87.7	169.5	128.6	1.32
_Turkey	2006	24.5	6.8	85.3	166.5	125.9	1.25
_Turkey	2007	22.7	6.9	82.8	163.5	123.2	1.19
_Turkey	2008	21.1	7	81.4	160.3	120.9	1.2
_Turkey	2009	19.6	7.1	80	157	118.5	1.27
_Turkey	2010	18.2	7.2	78.6	153.7	116.2	1.4
_Turkey	2011	17	7.3	77.2	150.5	113.9	1.53
_Turkey	2012	15.8	7.4	75.7	147.2	111.5	1.63
_Turkey	2013	14.8	7.6	74.3	144.8	109.6	1.69
_Turkey	2014	13.8	7.7	72.9	142.5	107.7	1.7
_Turkey	2015	13	7.9	71.5	140.1	105.8	1.67
_Turkey	2016	12.1	8.1	70.1	137.8	104	1.63
_Turkey	2017	11.4	8.3	68.7	135.5	102.1	1.59
_Turkey	2018	10.7	8.5	62.3	119.2	90.8	1.49
_Turkey	2019	10	8.7	62	119	89.5	1.34
